# Supplementary material for: Predictors of residual disease after debulking surgery in advanced stage ovarian cancer
Source: Front Oncol. 2023 Jan 24;13:1090092. doi: 10.3389/fonc.2023.1090092 (PMC9902593; doi:10.3389/fonc.2023.1090092)
Supplement: Supplementary file 1 [file DataSheet_1.csv]

	average of the posterior mean (APM)	average of the posterior SD (APSD)	predictors	group	model
1	4.5535e-05	0.00069438224	Age at diagnosis (years)	posterior probability < 20%	epidemiologic and clinical
2	-0.00584860356	0.04455238536	Aspirin use (past vs never)	posterior probability < 20%	epidemiologic and clinical
3	-0.12348240772	0.21323572028	Aspirin use (current vs never)	posterior probability > 20%	epidemiologic and clinical
4	7.85594e-05	0.0014535896	Body mass index (kg/m2)	posterior probability < 20%	epidemiologic and clinical
5	0.04671833652	0.16231715676	Parity (1 vs 0)	posterior probability > 20%	epidemiologic and clinical
6	-0.01535673236	0.08106781444	Parity (2+ vs 0)	posterior probability < 20%	epidemiologic and clinical
7	-0.00037031284	0.0016980316	Smoking (pack-years)	posterior probability < 20%	epidemiologic and clinical
8	0.02574815948	0.12958027304	Family history of breast or ovarian cancer (yes vs no)	posterior probability < 20%	epidemiologic and clinical
9	0.00354733476	0.02959383228	Smoking status (former vs never)	posterior probability < 20%	epidemiologic and clinical
10	-0.01969249132	0.08661962872	Smoking status (current vs never)	posterior probability < 20%	epidemiologic and clinical
11	0.00224961252	0.0266831234	History of surgery (never vs ever)	posterior probability < 20%	epidemiologic and clinical
12	-0.00655275692	0.05675419244	Tumor type (type 2 vs type 1)	posterior probability < 20%	epidemiologic and clinical
13	0.01794801204	0.07508195364	Oral contraceptive use (ever vs never)	posterior probability < 20%	epidemiologic and clinical
14	-0.01195700432	0.06315897988	Menopausal status (postmenopausal never HT use vs premenopausal)	posterior probability < 20%	epidemiologic and clinical
15	0.04592462236	0.12436921048	Menopausal status (postmenopausal ever HT use vs premenopausal)	posterior probability < 20%	epidemiologic and clinical
16	8.675708e-05	0.00131957532	Age at diagnosis (years)	posterior probability < 20%	epidemiologic and clinical, type2
17	-0.00364379356	0.04452506688	Aspirin use (past vs never)	posterior probability < 20%	epidemiologic and clinical, type2
18	-0.18906955184	0.27931225416	Aspirin use (current vs never)	posterior probability > 20%	epidemiologic and clinical, type2
19	-0.00029851916	0.00322108608	Body mass index (kg/m2)	posterior probability < 20%	epidemiologic and clinical, type2
20	0.0172275742	0.11256732716	Parity (1 vs 0)	posterior probability < 20%	epidemiologic and clinical, type2
21	-0.00521504004	0.04869205844	Parity (2+ vs 0)	posterior probability < 20%	epidemiologic and clinical, type2
22	-0.00050288156	0.0021143132	Smoking (pack-years)	posterior probability > 20%	epidemiologic and clinical, type2
23	0.03180950256	0.14184531432	Family history of breast or ovarian cancer (yes vs no)	posterior probability < 20%	epidemiologic and clinical, type2
24	0.00309388896	0.0333716242	Smoking status (former vs never)	posterior probability < 20%	epidemiologic and clinical, type2
25	-0.011205826	0.0757443576	Smoking status (current vs never)	posterior probability < 20%	epidemiologic and clinical, type2
26	0.00384926388	0.0337306584	History of surgery (never vs ever)	posterior probability < 20%	epidemiologic and clinical, type2
27	0.00786893592	0.05583996456	Oral contraceptive use (ever vs never)	posterior probability < 20%	epidemiologic and clinical, type2
28	-0.02077209804	0.08967046872	Menopausal status (postmenopausal never HT use vs premenopausal)	posterior probability < 20%	epidemiologic and clinical, type2
29	0.04316740868	0.14541001868	Menopausal status (postmenopausal ever HT use vs premenopausal)	posterior probability > 20%	epidemiologic and clinical, type2
30	0.03552003424	0.13306363936	ADH1B	posterior probability > 20%	tissue biomarker
31	-0.0153169844	0.07244455048	ADRB2	posterior probability > 20%	tissue biomarker
32	-0.0007015034	0.03722747248	CD163	posterior probability < 20%	tissue biomarker
33	-0.00724746068	0.06195226468	CD68	posterior probability < 20%	tissue biomarker
34	0.0370580016	0.12624598904	CD8	posterior probability > 20%	tissue biomarker
35	0.0038270864	0.04253444576	COL11A1	posterior probability < 20%	tissue biomarker
36	0.00707691632	0.06079361872	PTGS1	posterior probability < 20%	tissue biomarker
37	-0.14295040232	0.24670395384	PTGS2	posterior probability > 20%	tissue biomarker
38	0.02267126848	0.08454222348	CXCL14	posterior probability > 20%	tissue biomarker
39	0.67794290668	0.38127881028	ESR1	posterior probability > 20%	tissue biomarker
40	-0.00208821108	0.04575754576	ESR2c	posterior probability < 20%	tissue biomarker
41	0.01166602224	0.07920314588	ESR2n	posterior probability < 20%	tissue biomarker
42	0.003968679	0.04728795844	FABP4	posterior probability < 20%	tissue biomarker
43	0.0472028534	0.12632517044	FAP	posterior probability > 20%	tissue biomarker
44	-0.00664788548	0.05937763204	MAPK	posterior probability < 20%	tissue biomarker
45	0.09121050832	0.15452192248	MUC1	posterior probability > 20%	tissue biomarker
46	0.00673354732	0.06144291788	MUC16	posterior probability < 20%	tissue biomarker
47	-0.00345796928	0.04287258424	TP53	posterior probability < 20%	tissue biomarker
48	0.00752137552	0.05877989816	POSTN	posterior probability < 20%	tissue biomarker
49	-0.00054011664	0.04662974244	PGR	posterior probability < 20%	tissue biomarker
50	-0.71905808744	0.35559488332	p-SMAD2/3	posterior probability > 20%	tissue biomarker
51	-0.00494778564	0.05066578016	STAT1	posterior probability < 20%	tissue biomarker
52	0.18440300876	0.25652901468	VDRc	posterior probability > 20%	tissue biomarker
53	0.04031369728	0.14934402784	VDRn	posterior probability > 20%	tissue biomarker
54	-0.0020845572	0.0449239808	ADH1B	posterior probability < 20%	tissue biomarker, type2
55	-0.08068411984	0.21392640316	ADRB2	posterior probability > 20%	tissue biomarker, type2
56	0.01321026112	0.11792371512	CD163	posterior probability < 20%	tissue biomarker, type2
57	-0.1101524704	0.21438343716	CD68	posterior probability > 20%	tissue biomarker, type2
58	0.00351695172	0.05145751848	CD8	posterior probability < 20%	tissue biomarker, type2
59	0.00012326824	0.03603393596	COL11A1	posterior probability < 20%	tissue biomarker, type2
60	-0.02176205328	0.07852456104	PTGS1	posterior probability > 20%	tissue biomarker, type2
61	0.03498504248	0.07268776948	PTGS2	posterior probability > 20%	tissue biomarker, type2
62	-0.02508543312	0.0905560798	CXCL14	posterior probability > 20%	tissue biomarker, type2
63	0.0309819342	0.12604147384	ESR1	posterior probability > 20%	tissue biomarker, type2
64	-0.00579864412	0.05736051548	ESR2c	posterior probability < 20%	tissue biomarker, type2
65	-0.0047761756	0.07997344808	ESR2n	posterior probability < 20%	tissue biomarker, type2
66	0.00891817456	0.07012036932	FABP4	posterior probability < 20%	tissue biomarker, type2
67	0.2016976372	0.26035630668	FAP	posterior probability > 20%	tissue biomarker, type2
68	-0.00598520872	0.0625561324	MAPK	posterior probability < 20%	tissue biomarker, type2
69	0.10947777568	0.15003490208	MUC1	posterior probability > 20%	tissue biomarker, type2
70	0.00068328788	0.06173440756	MUC16	posterior probability < 20%	tissue biomarker, type2
71	-0.0518157718	0.12393923544	TP53	posterior probability > 20%	tissue biomarker, type2
72	0.02158286304	0.07484048492	POSTN	posterior probability > 20%	tissue biomarker, type2
73	0.03676050736	0.12103284908	PGR	posterior probability > 20%	tissue biomarker, type2
74	-0.13727822908	0.22671419552	p-SMAD2/3	posterior probability > 20%	tissue biomarker, type2
75	0.00105629752	0.0425377756	STAT1	posterior probability < 20%	tissue biomarker, type2
76	0.05970142172	0.1602353874	VDRc	posterior probability > 20%	tissue biomarker, type2
77	0.1571869702	0.24669142532	VDRn	posterior probability > 20%	tissue biomarker, type2
78	0.03448182928	0.1314353438	ADH1B	posterior probability > 20%	epidemiologic and clinical and tissue biomarker
79	-0.01155318436	0.06698409324	ADRB2	posterior probability < 20%	epidemiologic and clinical and tissue biomarker
80	-0.00045149064	0.03328518316	CD163	posterior probability < 20%	epidemiologic and clinical and tissue biomarker
81	-0.00587860652	0.05494320772	CD68	posterior probability < 20%	epidemiologic and clinical and tissue biomarker
82	0.03101195024	0.12027648404	CD8	posterior probability > 20%	epidemiologic and clinical and tissue biomarker
83	0.00360182592	0.04087197984	COL11A1	posterior probability < 20%	epidemiologic and clinical and tissue biomarker
84	0.0071526686	0.0599244828	PTGS1	posterior probability < 20%	epidemiologic and clinical and tissue biomarker
85	-0.1268487976	0.23377025744	PTGS2	posterior probability > 20%	epidemiologic and clinical and tissue biomarker
86	0.02157615456	0.08163158556	CXCL14	posterior probability > 20%	epidemiologic and clinical and tissue biomarker
87	0.66524667072	0.38129975128	ESR1	posterior probability > 20%	epidemiologic and clinical and tissue biomarker
88	-0.00126037604	0.04165503072	ESR2c	posterior probability < 20%	epidemiologic and clinical and tissue biomarker
89	0.01170816604	0.0780166796	ESR2n	posterior probability < 20%	epidemiologic and clinical and tissue biomarker
90	0.003708914	0.04423810304	FABP4	posterior probability < 20%	epidemiologic and clinical and tissue biomarker
91	0.045796192	0.12173277992	FAP	posterior probability > 20%	epidemiologic and clinical and tissue biomarker
92	-0.00660285664	0.05638946292	MAPK	posterior probability < 20%	epidemiologic and clinical and tissue biomarker
93	0.0909469652	0.15143361452	MUC1	posterior probability > 20%	epidemiologic and clinical and tissue biomarker
94	0.00631019952	0.05894933376	MUC16	posterior probability < 20%	epidemiologic and clinical and tissue biomarker
95	-0.00323043548	0.0409237182	TP53	posterior probability < 20%	epidemiologic and clinical and tissue biomarker
96	0.00792692592	0.0574403742	POSTN	posterior probability < 20%	epidemiologic and clinical and tissue biomarker
97	-0.00071969232	0.04368950792	PGR	posterior probability < 20%	epidemiologic and clinical and tissue biomarker
98	-0.70709207264	0.35384577228	p-SMAD2/3	posterior probability > 20%	epidemiologic and clinical and tissue biomarker
99	-0.00481716448	0.0493531024	STAT1	posterior probability < 20%	epidemiologic and clinical and tissue biomarker
100	0.17995577448	0.25757664296	VDRc	posterior probability > 20%	epidemiologic and clinical and tissue biomarker
101	0.04212544244	0.1501860416	VDRn	posterior probability > 20%	epidemiologic and clinical and tissue biomarker
102	1.57535172184	7.93918191876	clinical predict score	posterior probability > 20%	epidemiologic and clinical and tissue biomarker
103	-0.00214316212	0.04395459588	ADH1B	posterior probability < 20%	epidemiologic and clinical and tissue biomarker, type2
104	-0.07167044416	0.20454724036	ADRB2	posterior probability > 20%	epidemiologic and clinical and tissue biomarker, type2
105	0.01276988428	0.11481978764	CD163	posterior probability < 20%	epidemiologic and clinical and tissue biomarker, type2
106	-0.10415764424	0.20941834012	CD68	posterior probability > 20%	epidemiologic and clinical and tissue biomarker, type2
107	0.00363980736	0.05003454888	CD8	posterior probability < 20%	epidemiologic and clinical and tissue biomarker, type2
108	0.00020182432	0.033955659	COL11A1	posterior probability < 20%	epidemiologic and clinical and tissue biomarker, type2
109	-0.02036934208	0.075911895	PTGS1	posterior probability > 20%	epidemiologic and clinical and tissue biomarker, type2
110	0.0344912242	0.0717918418	PTGS2	posterior probability > 20%	epidemiologic and clinical and tissue biomarker, type2
111	-0.0242277728	0.08864144092	CXCL14	posterior probability > 20%	epidemiologic and clinical and tissue biomarker, type2
112	0.02990564584	0.12308683196	ESR1	posterior probability > 20%	epidemiologic and clinical and tissue biomarker, type2
113	-0.00556689468	0.0555174708	ESR2c	posterior probability < 20%	epidemiologic and clinical and tissue biomarker, type2
114	-0.00406058684	0.07703551716	ESR2n	posterior probability < 20%	epidemiologic and clinical and tissue biomarker, type2
115	0.00854659104	0.0688481936	FABP4	posterior probability < 20%	epidemiologic and clinical and tissue biomarker, type2
116	0.19632271764	0.25686246208	FAP	posterior probability > 20%	epidemiologic and clinical and tissue biomarker, type2
117	-0.00577578132	0.06099618356	MAPK	posterior probability < 20%	epidemiologic and clinical and tissue biomarker, type2
118	0.10901305268	0.14810985044	MUC1	posterior probability > 20%	epidemiologic and clinical and tissue biomarker, type2
119	0.00080368012	0.0575978964	MUC16	posterior probability < 20%	epidemiologic and clinical and tissue biomarker, type2
120	-0.05151274444	0.12267038948	TP53	posterior probability > 20%	epidemiologic and clinical and tissue biomarker, type2
121	0.0204057158	0.07175436356	POSTN	posterior probability > 20%	epidemiologic and clinical and tissue biomarker, type2
122	0.03507690128	0.11695109892	PGR	posterior probability > 20%	epidemiologic and clinical and tissue biomarker, type2
123	-0.13571313728	0.22483903384	p-SMAD2/3	posterior probability > 20%	epidemiologic and clinical and tissue biomarker, type2
124	0.0010869116	0.04143309892	STAT1	posterior probability < 20%	epidemiologic and clinical and tissue biomarker, type2
125	0.05947426864	0.15857720112	VDRc	posterior probability > 20%	epidemiologic and clinical and tissue biomarker, type2
126	0.14992157656	0.24121241868	VDRn	posterior probability > 20%	epidemiologic and clinical and tissue biomarker, type2
127	2.08095557956	7.80977128812	clinical predict score	posterior probability > 20%	epidemiologic and clinical and tissue biomarker, type2
